# Supplementary material for: A complex structural variant near SOX3 causes X-linked split-hand/foot malformation
Source: HGG Adv. 2023 Apr 25;4(3):100200. doi: 10.1016/j.xhgg.2023.100200 (PMC10196709; doi:10.1016/j.xhgg.2023.100200)
Supplement: Table S1. Overview of variant calls indicative of the SV derived from OGM and WGS data [file mmc2.xlsx]

## Sheet: A. Bionano
Detection of the SV by the Bionano software on OGM data (GRCh37/hg19)
Type	Algorithm	RefcontigID1	RefcontigID2	RefStartPos	RefEndPos
Translocation	Assembly_comparison	15	X	99795709	139527176
Translocation	Assembly_comparison	15	X	99795709	139527176
Translocation	Assembly_comparison	15	X	99959476	139468438
Translocation	Assembly_comparison	15	X	99959476	139468438

## Sheet: B. WGS-CANVAS
Detection of the SV by the CNV calling algorithm CANVAS on WGS data (GRCh37/hg19)
Chromosome	StartPosition	EndPosition	Length	Type	Quality	filter
chr15	99794820	99957211	162392	DUPLICATION	17.62	PASS
chrX	139481255	139518378	37124	DELETION	76.12	PASS

## Sheet: C. WGS-Control-FREEC
Detection of the SV by the CNV calling algorithm Control-FREEC on WGS data (GRCh37/hg19)
Chromosome	StartPosition	EndPosition	Length	Type	Start_cytoBand	End_cytoBand
chr15	99795000	99960500	165501	DUPLICATION	q26.3	q26.3
chrX	139480500	139519000	38501	DELETION	q27.1	q27.1

## Sheet: D. WGS-Manta
Detection of the SV by the SV calling algorithm Manta on WGS data (GRCh37/hg19)
Chromosome	StartPosition	EndPosition	Ref	Alt	Type	Quality	filter	SVTYPE
chrX	139481059	139481059	A	A]chr15:99960363]	TRANSLOCATION	801	PASS	BND
chrX	139518990	139518990	T	[chr15:99795320[AATCT	TRANSLOCATION	677	PASS	BND
chr15	99795320	99795320	G	[chrX:139518990[GATTG	TRANSLOCATION	677	PASS	BND
chr15	99960362	99960362	C	C]chrX:139481060]	TRANSLOCATION	801	PASS	BND
