# Supplementary material for: A complex structural variant near SOX3 causes X-linked split-hand/foot malformation
Source: HGG Adv. 2023 Apr 25;4(3):100200. doi: 10.1016/j.xhgg.2023.100200 (PMC10196709; doi:10.1016/j.xhgg.2023.100200)
Supplement: Table S2. Overview of annotated human transcription factor binding sites affected by the SV [file mmc3.xlsx]

## Sheet: A. TFBS_SV_X
This table contains all annotated TFBS in Homo sapiens located in the deleted region on the X-chromosome, coordinates (GRCh37/hg19) chrX:139,481,061-139,518,989, and all TFBS in the 100kb proximal of this deletion region, coordinates (GRCh37/hg19) chrX:139,381,060-139,481,060.
Modified from the Open Regulatory Annotation database (ORegAnno; http://www.oreganno.org/dump/), version ORegAnno_Combined_2014.09.15.tsv.
ORegAnno ID	Species	Type	Position (hg19)	Location	Target gene symbol	Transcription factor symbol	Target gene ID	Target gene source	Transcription factor ID	Transcription factor source	PMID	Dataset
OREG1412659	Homo sapiens	TRANSCRIPTION FACTOR BINDING SITE	chrX:139412850-139413209	Proximal of deletion on chromosome X	SOX3	E2F1	ENSG00000134595	ENSEMBL	ENST00000343380	ENSEMBL	18971253	PAZAR
OREG1412658	Homo sapiens	TRANSCRIPTION FACTOR BINDING SITE	chrX:139416570-139417169	Proximal of deletion on chromosome X	SOX3	E2F1	ENSG00000134595	ENSEMBL	ENST00000343380	ENSEMBL	18971253	PAZAR
OREG0549037	Homo sapiens	TRANSCRIPTION FACTOR BINDING SITE	chrX:139470977-139470987	Proximal of deletion on chromosome X	N/A	CEBPB	N/A	N/A	N/A	N/A	24194598	JASPAR
OREG1571552	Homo sapiens	TRANSCRIPTION FACTOR BINDING SITE	chrX:139475564-139476164	Proximal of deletion on chromosome X	SOX3	FOXA1	ENSG00000134595	ENSEMBL	ENST00000250448	ENSEMBL	18971253	PAZAR
OREG1571551	Homo sapiens	TRANSCRIPTION FACTOR BINDING SITE	chrX:139490354-139490964	In deletion on chromosome X	SOX3	FOXA1	ENSG00000134595	ENSEMBL	ENST00000250448	ENSEMBL	18971253	PAZAR
OREG0849930	Homo sapiens	TRANSCRIPTION FACTOR BINDING SITE	chrX:139510544-139510561	In deletion on chromosome X	N/A	MAFF	N/A	N/A	N/A	N/A	24194598	JASPAR
OREG0918781	Homo sapiens	TRANSCRIPTION FACTOR BINDING SITE	chrX:139510546-139510560	In deletion on chromosome X	N/A	MAFK	N/A	N/A	N/A	N/A	24194598	JASPAR
OREG1521521	Homo sapiens	TRANSCRIPTION FACTOR BINDING SITE	chrX:139515568-139515768	In deletion on chromosome X	SOX3	ESR1	ENSG00000134595	ENSEMBL	ENST00000473497	ENSEMBL	18971253	PAZAR

## Sheet: B. TFBS_SV_15
This table contains all annotated TFBS in Homo sapiens located in the duplicated region on chromosome 15, coordinates (GRCh37/hg19) chr15:99,795,320-99,960,362, including TFBS in enhancer GH15J099385 with coordinates (GRCh37/hg19) chr15:99,925,206-99,926,920
Modified from the Open Regulatory Annotation database (ORegAnno; http://www.oreganno.org/dump/), version ORegAnno_Combined_2014.09.15.tsv.
ORegAnno ID	Species	Type	Position (hg19)	Location	Target gene symbol	Transcription factor symbol	Target gene ID	Target gene source	Transcription factor ID	Transcription factor source	PMID	Dataset
OREG0495375	Homo sapiens	TRANSCRIPTION FACTOR BINDING SITE	chr15:99795890-99795900	In duplicated fragment of chromosome 15 inserting on chromosome X	N/A	CEBPB	N/A	N/A	N/A	N/A	24194598	JASPAR
OREG0910544	Homo sapiens	TRANSCRIPTION FACTOR BINDING SITE	chr15:99801177-99801191	In duplicated fragment of chromosome 15 inserting on chromosome X	N/A	MAFK	N/A	N/A	N/A	N/A	24194598	JASPAR
OREG1941925	Homo sapiens	TRANSCRIPTION FACTOR BINDING SITE	chr15:99804411-99804784	In duplicated fragment of chromosome 15 inserting on chromosome X	LRRC28	TP53	ENSG00000168904	ENSEMBL	ENST00000504290	ENSEMBL	18971253	PAZAR
OREG1938789	Homo sapiens	TRANSCRIPTION FACTOR BINDING SITE	chr15:99804475-99804672	In duplicated fragment of chromosome 15 inserting on chromosome X	LRRC28	TP53	ENSG00000168904	ENSEMBL	ENST00000504290	ENSEMBL	18971253	PAZAR
OREG0278933	Homo sapiens	TRANSCRIPTION FACTOR BINDING SITE	chr15:99804548-99804562	In duplicated fragment of chromosome 15 inserting on chromosome X	N/A	TP53	N/A	N/A	N/A	N/A	24194598	JASPAR
OREG0282696	Homo sapiens	TRANSCRIPTION FACTOR BINDING SITE	chr15:99805960-99805974	In duplicated fragment of chromosome 15 inserting on chromosome X	N/A	HNF4A	N/A	N/A	N/A	N/A	24194598	JASPAR
OREG1580968	Homo sapiens	TRANSCRIPTION FACTOR BINDING SITE	chr15:99807067-99807737	In duplicated fragment of chromosome 15 inserting on chromosome X	LRRC28	FOXA1	ENSG00000168904	ENSEMBL	ENST00000250448	ENSEMBL	18971253	PAZAR
OREG1639566	Homo sapiens	TRANSCRIPTION FACTOR BINDING SITE	chr15:99807107-99807657	In duplicated fragment of chromosome 15 inserting on chromosome X	LRRC28	FOXA1	ENSG00000168904	ENSEMBL	ENST00000250448	ENSEMBL	18971253	PAZAR
OREG0338264	Homo sapiens	TRANSCRIPTION FACTOR BINDING SITE	chr15:99807383-99807397	In duplicated fragment of chromosome 15 inserting on chromosome X	N/A	FOXA1	N/A	N/A	N/A	N/A	24194598	JASPAR
OREG1256720	Homo sapiens	TRANSCRIPTION FACTOR BINDING SITE	chr15:99812277-99814676	In duplicated fragment of chromosome 15 inserting on chromosome X	LRRC28	SMARCA4	ENSG00000168904	ENSEMBL	ENST00000344626	ENSEMBL	18971253	PAZAR
OREG1393862	Homo sapiens	TRANSCRIPTION FACTOR BINDING SITE	chr15:99813228-99813476	In duplicated fragment of chromosome 15 inserting on chromosome X	LRRC28	CTCF	ENSG00000168904	ENSEMBL	ENST00000264010	ENSEMBL	18971253	PAZAR
OREG1346173	Homo sapiens	TRANSCRIPTION FACTOR BINDING SITE	chr15:99813247-99813441	In duplicated fragment of chromosome 15 inserting on chromosome X	LRRC28	CTCF	ENSG00000168904	ENSEMBL	ENST00000264010	ENSEMBL	18971253	PAZAR
OREG0469656	Homo sapiens	TRANSCRIPTION FACTOR BINDING SITE	chr15:99821513-99821523	In duplicated fragment of chromosome 15 inserting on chromosome X	N/A	CEBPB	N/A	N/A	N/A	N/A	24194598	JASPAR
OREG0646846	Homo sapiens	TRANSCRIPTION FACTOR BINDING SITE	chr15:99824132-99824142	In duplicated fragment of chromosome 15 inserting on chromosome X	N/A	FOS	N/A	N/A	N/A	N/A	24194598	JASPAR
OREG1885539	Homo sapiens	TRANSCRIPTION FACTOR BINDING SITE	chr15:99824222-99824412	In duplicated fragment of chromosome 15 inserting on chromosome X	LRRC28	STAT1	ENSG00000168904	ENSEMBL	ENST00000423282	ENSEMBL	18971253	PAZAR
OREG1393863	Homo sapiens	TRANSCRIPTION FACTOR BINDING SITE	chr15:99826713-99826893	In duplicated fragment of chromosome 15 inserting on chromosome X	LRRC28	CTCF	ENSG00000168904	ENSEMBL	ENST00000264010	ENSEMBL	18971253	PAZAR
OREG1346174	Homo sapiens	TRANSCRIPTION FACTOR BINDING SITE	chr15:99826720-99826856	In duplicated fragment of chromosome 15 inserting on chromosome X	LRRC28	CTCF	ENSG00000168904	ENSEMBL	ENST00000264010	ENSEMBL	18971253	PAZAR
OREG1914537	Homo sapiens	TRANSCRIPTION FACTOR BINDING SITE	chr15:99832008-99832068	In duplicated fragment of chromosome 15 inserting on chromosome X	LRRC28	SOX2	ENSG00000168904	ENSEMBL	ENST00000431565	ENSEMBL	18971253	PAZAR
OREG1639565	Homo sapiens	TRANSCRIPTION FACTOR BINDING SITE	chr15:99834347-99834957	In duplicated fragment of chromosome 15 inserting on chromosome X	LRRC28	FOXA1	ENSG00000168904	ENSEMBL	ENST00000250448	ENSEMBL	18971253	PAZAR
OREG1580971	Homo sapiens	TRANSCRIPTION FACTOR BINDING SITE	chr15:99834407-99834987	In duplicated fragment of chromosome 15 inserting on chromosome X	LRRC28	FOXA1	ENSG00000168904	ENSEMBL	ENST00000250448	ENSEMBL	18971253	PAZAR
OREG0115247	Homo sapiens	TRANSCRIPTION FACTOR BINDING SITE	chr15:99834573-99834580	In duplicated fragment of chromosome 15 inserting on chromosome X	N/A	GATA3	N/A	N/A	N/A	N/A	24194598	JASPAR
OREG0547254	Homo sapiens	TRANSCRIPTION FACTOR BINDING SITE	chr15:99836181-99836191	In duplicated fragment of chromosome 15 inserting on chromosome X	N/A	CEBPB	N/A	N/A	N/A	N/A	24194598	JASPAR
OREG0865107	Homo sapiens	TRANSCRIPTION FACTOR BINDING SITE	chr15:99836810-99836827	In duplicated fragment of chromosome 15 inserting on chromosome X	N/A	MAFF	N/A	N/A	N/A	N/A	24194598	JASPAR
OREG0758528	Homo sapiens	TRANSCRIPTION FACTOR BINDING SITE	chr15:99837747-99837757	In duplicated fragment of chromosome 15 inserting on chromosome X	N/A	JUND	N/A	N/A	N/A	N/A	24194598	JASPAR
OREG1580969	Homo sapiens	TRANSCRIPTION FACTOR BINDING SITE	chr15:99843907-99844607	In duplicated fragment of chromosome 15 inserting on chromosome X	LRRC28	FOXA1	ENSG00000168904	ENSEMBL	ENST00000250448	ENSEMBL	18971253	PAZAR
OREG1639567	Homo sapiens	TRANSCRIPTION FACTOR BINDING SITE	chr15:99843947-99844557	In duplicated fragment of chromosome 15 inserting on chromosome X	LRRC28	FOXA1	ENSG00000168904	ENSEMBL	ENST00000250448	ENSEMBL	18971253	PAZAR
OREG0451225	Homo sapiens	TRANSCRIPTION FACTOR BINDING SITE	chr15:99846274-99846284	In duplicated fragment of chromosome 15 inserting on chromosome X	N/A	CEBPB	N/A	N/A	N/A	N/A	24194598	JASPAR
OREG1885541	Homo sapiens	TRANSCRIPTION FACTOR BINDING SITE	chr15:99846337-99846656	In duplicated fragment of chromosome 15 inserting on chromosome X	LRRC28	STAT1	ENSG00000168904	ENSEMBL	ENST00000423282	ENSEMBL	18971253	PAZAR
OREG1713493	Homo sapiens	TRANSCRIPTION FACTOR BINDING SITE	chr15:99846411-99846660	In duplicated fragment of chromosome 15 inserting on chromosome X	LRRC28	HNF4A	ENSG00000168904	ENSEMBL	ENST00000316673	ENSEMBL	18971253	PAZAR
OREG1108369	Homo sapiens	TRANSCRIPTION FACTOR BINDING SITE	chr15:99846447-99846466	In duplicated fragment of chromosome 15 inserting on chromosome X	N/A	TP63	N/A	N/A	N/A	N/A	24194598	JASPAR
OREG1738032	Homo sapiens	TRANSCRIPTION FACTOR BINDING SITE	chr15:99846454-99846648	In duplicated fragment of chromosome 15 inserting on chromosome X	LRRC28	HNF4A	ENSG00000168904	ENSEMBL	ENST00000316673	ENSEMBL	18971253	PAZAR
OREG0289194	Homo sapiens	TRANSCRIPTION FACTOR BINDING SITE	chr15:99846551-99846565	In duplicated fragment of chromosome 15 inserting on chromosome X	N/A	HNF4A	N/A	N/A	N/A	N/A	24194598	JASPAR
OREG1713494	Homo sapiens	TRANSCRIPTION FACTOR BINDING SITE	chr15:99847422-99847543	In duplicated fragment of chromosome 15 inserting on chromosome X	LRRC28	HNF4A	ENSG00000168904	ENSEMBL	ENST00000316673	ENSEMBL	18971253	PAZAR
OREG1256721	Homo sapiens	TRANSCRIPTION FACTOR BINDING SITE	chr15:99849277-99853276	In duplicated fragment of chromosome 15 inserting on chromosome X	LRRC28	SMARCA4	ENSG00000168904	ENSEMBL	ENST00000344626	ENSEMBL	18971253	PAZAR
OREG0567926	Homo sapiens	TRANSCRIPTION FACTOR BINDING SITE	chr15:99850733-99850743	In duplicated fragment of chromosome 15 inserting on chromosome X	N/A	DUX4	N/A	N/A	N/A	N/A	24194598	JASPAR
OREG0567927	Homo sapiens	TRANSCRIPTION FACTOR BINDING SITE	chr15:99850766-99850776	In duplicated fragment of chromosome 15 inserting on chromosome X	N/A	DUX4	N/A	N/A	N/A	N/A	24194598	JASPAR
OREG0747537	Homo sapiens	TRANSCRIPTION FACTOR BINDING SITE	chr15:99851191-99851201	In duplicated fragment of chromosome 15 inserting on chromosome X	N/A	JUNB	N/A	N/A	N/A	N/A	24194598	JASPAR
OREG0708762	Homo sapiens	TRANSCRIPTION FACTOR BINDING SITE	chr15:99861001-99861013	In duplicated fragment of chromosome 15 inserting on chromosome X	N/A	JUN	N/A	N/A	N/A	N/A	24194598	JASPAR
OREG1800190	Homo sapiens	TRANSCRIPTION FACTOR BINDING SITE	chr15:99864335-99864742	In duplicated fragment of chromosome 15 inserting on chromosome X	LRRC28	RBL2	ENSG00000168904	ENSEMBL	ENST00000379935	ENSEMBL	18971253	PAZAR
OREG0430378	Homo sapiens	TRANSCRIPTION FACTOR BINDING SITE	chr15:99864365-99864375	In duplicated fragment of chromosome 15 inserting on chromosome X	N/A	BATF::JUN	N/A	N/A	N/A	N/A	24194598	JASPAR
OREG0657191	Homo sapiens	TRANSCRIPTION FACTOR BINDING SITE	chr15:99864367-99864377	In duplicated fragment of chromosome 15 inserting on chromosome X	N/A	FOS	N/A	N/A	N/A	N/A	24194598	JASPAR
OREG0657192	Homo sapiens	TRANSCRIPTION FACTOR BINDING SITE	chr15:99864425-99864435	In duplicated fragment of chromosome 15 inserting on chromosome X	N/A	FOS	N/A	N/A	N/A	N/A	24194598	JASPAR
OREG0398102	Homo sapiens	TRANSCRIPTION FACTOR BINDING SITE	chr15:99864713-99864726	In duplicated fragment of chromosome 15 inserting on chromosome X	N/A	EGR1	N/A	N/A	N/A	N/A	24194598	JASPAR
OREG0338355	Homo sapiens	TRANSCRIPTION FACTOR BINDING SITE	chr15:99864949-99864963	In duplicated fragment of chromosome 15 inserting on chromosome X	N/A	FOXA1	N/A	N/A	N/A	N/A	24194598	JASPAR
OREG0327657	Homo sapiens	TRANSCRIPTION FACTOR BINDING SITE	chr15:99865070-99865080	In duplicated fragment of chromosome 15 inserting on chromosome X	N/A	STAT3	N/A	N/A	N/A	N/A	24194598	JASPAR
OREG0868182	Homo sapiens	TRANSCRIPTION FACTOR BINDING SITE	chr15:99865124-99865141	In duplicated fragment of chromosome 15 inserting on chromosome X	N/A	MAFF	N/A	N/A	N/A	N/A	24194598	JASPAR
OREG1111794	Homo sapiens	TRANSCRIPTION FACTOR BINDING SITE	chr15:99866617-99866636	In duplicated fragment of chromosome 15 inserting on chromosome X	N/A	TP63	N/A	N/A	N/A	N/A	24194598	JASPAR
OREG1288098	Homo sapiens	TRANSCRIPTION FACTOR BINDING SITE	chr15:99868914-99869225	In duplicated fragment of chromosome 15 inserting on chromosome X	LRRC28	CEBPA	ENSG00000168904	ENSEMBL	ENST00000498907	ENSEMBL	18971253	PAZAR
OREG0533943	Homo sapiens	TRANSCRIPTION FACTOR BINDING SITE	chr15:99869072-99869082	In duplicated fragment of chromosome 15 inserting on chromosome X	N/A	CEBPB	N/A	N/A	N/A	N/A	24194598	JASPAR
OREG0718852	Homo sapiens	TRANSCRIPTION FACTOR BINDING SITE	chr15:99869073-99869085	In duplicated fragment of chromosome 15 inserting on chromosome X	N/A	JUN	N/A	N/A	N/A	N/A	24194598	JASPAR
OREG0644509	Homo sapiens	TRANSCRIPTION FACTOR BINDING SITE	chr15:99871120-99871130	In duplicated fragment of chromosome 15 inserting on chromosome X	N/A	FOS	N/A	N/A	N/A	N/A	24194598	JASPAR
OREG0817608	Homo sapiens	TRANSCRIPTION FACTOR BINDING SITE	chr15:99880813-99880827	In duplicated fragment of chromosome 15 inserting on chromosome X	N/A	JUND (var.2)	N/A	N/A	N/A	N/A	24194598	JASPAR
OREG1393864	Homo sapiens	TRANSCRIPTION FACTOR BINDING SITE	chr15:99884105-99884316	In duplicated fragment of chromosome 15 inserting on chromosome X	LRRC28	CTCF	ENSG00000168904	ENSEMBL	ENST00000264010	ENSEMBL	18971253	PAZAR
OREG0388306	Homo sapiens	TRANSCRIPTION FACTOR BINDING SITE	chr15:99885073-99885083	In duplicated fragment of chromosome 15 inserting on chromosome X	N/A	EBF1	N/A	N/A	N/A	N/A	24194598	JASPAR
OREG0839197	Homo sapiens	TRANSCRIPTION FACTOR BINDING SITE	chr15:99893050-99893067	In duplicated fragment of chromosome 15 inserting on chromosome X	N/A	MAFF	N/A	N/A	N/A	N/A	24194598	JASPAR
OREG0926363	Homo sapiens	TRANSCRIPTION FACTOR BINDING SITE	chr15:99893051-99893065	In duplicated fragment of chromosome 15 inserting on chromosome X	N/A	MAFK	N/A	N/A	N/A	N/A	24194598	JASPAR
OREG0574424	Homo sapiens	TRANSCRIPTION FACTOR BINDING SITE	chr15:99893447-99893457	In duplicated fragment of chromosome 15 inserting on chromosome X	N/A	DUX4	N/A	N/A	N/A	N/A	24194598	JASPAR
OREG1226393	Homo sapiens	TRANSCRIPTION FACTOR BINDING SITE	chr15:99899677-99900476	In duplicated fragment of chromosome 15 inserting on chromosome X	LRRC28	SMARCA4	ENSG00000168904	ENSEMBL	ENST00000344626	ENSEMBL	18971253	PAZAR
OREG0023509	Homo sapiens	REGULATORY REGION	chr15:99901494-99902359	In duplicated fragment of chromosome 15 inserting on chromosome X	N/A	CTCF	N/A	N/A	10664	NCBI	N/A	CTCF ChIP-chip sites (Ren lab)
OREG0486489	Homo sapiens	TRANSCRIPTION FACTOR BINDING SITE	chr15:99901899-99901909	In duplicated fragment of chromosome 15 inserting on chromosome X	N/A	CEBPB	N/A	N/A	N/A	N/A	24194598	JASPAR
OREG0841451	Homo sapiens	TRANSCRIPTION FACTOR BINDING SITE	chr15:99903553-99903570	In duplicated fragment of chromosome 15 inserting on chromosome X	N/A	MAFF	N/A	N/A	N/A	N/A	24194598	JASPAR
OREG0889046	Homo sapiens	TRANSCRIPTION FACTOR BINDING SITE	chr15:99903554-99903568	In duplicated fragment of chromosome 15 inserting on chromosome X	N/A	MAFK	N/A	N/A	N/A	N/A	24194598	JASPAR
OREG1713495	Homo sapiens	TRANSCRIPTION FACTOR BINDING SITE	chr15:99904312-99904441	In duplicated fragment of chromosome 15 inserting on chromosome X	LRRC28	HNF4A	ENSG00000168904	ENSEMBL	ENST00000316673	ENSEMBL	18971253	PAZAR
OREG0797234	Homo sapiens	TRANSCRIPTION FACTOR BINDING SITE	chr15:99906584-99906598	In duplicated fragment of chromosome 15 inserting on chromosome X	N/A	JUND (var.2)	N/A	N/A	N/A	N/A	24194598	JASPAR
OREG0474168	Homo sapiens	TRANSCRIPTION FACTOR BINDING SITE	chr15:99908290-99908300	In duplicated fragment of chromosome 15 inserting on chromosome X	N/A	CEBPB	N/A	N/A	N/A	N/A	24194598	JASPAR
OREG1346175	Homo sapiens	TRANSCRIPTION FACTOR BINDING SITE	chr15:99911823-99911945	In duplicated fragment of chromosome 15 inserting on chromosome X	LRRC28	CTCF	ENSG00000168904	ENSEMBL	ENST00000264010	ENSEMBL	18971253	PAZAR
OREG1346176	Homo sapiens	TRANSCRIPTION FACTOR BINDING SITE	chr15:99912065-99912202	In duplicated fragment of chromosome 15 inserting on chromosome X	LRRC28	CTCF	ENSG00000168904	ENSEMBL	ENST00000264010	ENSEMBL	18971253	PAZAR
OREG0377935	Homo sapiens	TRANSCRIPTION FACTOR BINDING SITE	chr15:99912185-99912195	In duplicated fragment of chromosome 15 inserting on chromosome X	N/A	EBF1	N/A	N/A	N/A	N/A	24194598	JASPAR
OREG0354690	Homo sapiens	TRANSCRIPTION FACTOR BINDING SITE	chr15:99912788-99912802	In duplicated fragment of chromosome 15 inserting on chromosome X	N/A	FOXA1	N/A	N/A	N/A	N/A	24194598	JASPAR
OREG1393865	Homo sapiens	TRANSCRIPTION FACTOR BINDING SITE	chr15:99925260-99925420	In enhancer region; In duplicated fragment of chromosome 15 inserting on chromosome X	LRRC28	CTCF	ENSG00000168904	ENSEMBL	ENST00000264010	ENSEMBL	18971253	PAZAR
OREG1738033	Homo sapiens	TRANSCRIPTION FACTOR BINDING SITE	chr15:99925522-99925864	In enhancer region; In duplicated fragment of chromosome 15 inserting on chromosome X	LRRC28	HNF4A	ENSG00000168904	ENSEMBL	ENST00000316673	ENSEMBL	18971253	PAZAR
OREG1713496	Homo sapiens	TRANSCRIPTION FACTOR BINDING SITE	chr15:99925597-99925863	In enhancer region; In duplicated fragment of chromosome 15 inserting on chromosome X	LRRC28	HNF4A	ENSG00000168904	ENSEMBL	ENST00000316673	ENSEMBL	18971253	PAZAR
OREG0671041	Homo sapiens	TRANSCRIPTION FACTOR BINDING SITE	chr15:99925643-99925653	In enhancer region; In duplicated fragment of chromosome 15 inserting on chromosome X	N/A	FOSL2	N/A	N/A	N/A	N/A	24194598	JASPAR
OREG0671042	Homo sapiens	TRANSCRIPTION FACTOR BINDING SITE	chr15:99925668-99925678	In enhancer region; In duplicated fragment of chromosome 15 inserting on chromosome X	N/A	FOSL2	N/A	N/A	N/A	N/A	24194598	JASPAR
OREG0784555	Homo sapiens	TRANSCRIPTION FACTOR BINDING SITE	chr15:99925669-99925679	In enhancer region; In duplicated fragment of chromosome 15 inserting on chromosome X	N/A	JUND	N/A	N/A	N/A	N/A	24194598	JASPAR
OREG0743694	Homo sapiens	TRANSCRIPTION FACTOR BINDING SITE	chr15:99925670-99925680	In enhancer region; In duplicated fragment of chromosome 15 inserting on chromosome X	N/A	JUNB	N/A	N/A	N/A	N/A	24194598	JASPAR
OREG0289195	Homo sapiens	TRANSCRIPTION FACTOR BINDING SITE	chr15:99925711-99925725	In enhancer region; In duplicated fragment of chromosome 15 inserting on chromosome X	N/A	HNF4A	N/A	N/A	N/A	N/A	24194598	JASPAR
OREG1256722	Homo sapiens	TRANSCRIPTION FACTOR BINDING SITE	chr15:99925877-99927076	In enhancer region; In duplicated fragment of chromosome 15 inserting on chromosome X	LRRC28	SMARCA4	ENSG00000168904	ENSEMBL	ENST00000344626	ENSEMBL	18971253	PAZAR
OREG1713497	Homo sapiens	TRANSCRIPTION FACTOR BINDING SITE	chr15:99926243-99926349	In enhancer region; In duplicated fragment of chromosome 15 inserting on chromosome X	LRRC28	HNF4A	ENSG00000168904	ENSEMBL	ENST00000316673	ENSEMBL	18971253	PAZAR
OREG1738034	Homo sapiens	TRANSCRIPTION FACTOR BINDING SITE	chr15:99926257-99926429	In enhancer region; In duplicated fragment of chromosome 15 inserting on chromosome X	LRRC28	HNF4A	ENSG00000168904	ENSEMBL	ENST00000316673	ENSEMBL	18971253	PAZAR
OREG1393866	Homo sapiens	TRANSCRIPTION FACTOR BINDING SITE	chr15:99930900-99931186	In duplicated fragment of chromosome 15 inserting on chromosome X	LRRC28	CTCF	ENSG00000168904	ENSEMBL	ENST00000264010	ENSEMBL	18971253	PAZAR
OREG0524291	Homo sapiens	TRANSCRIPTION FACTOR BINDING SITE	chr15:99936582-99936592	In duplicated fragment of chromosome 15 inserting on chromosome X	N/A	CEBPB	N/A	N/A	N/A	N/A	24194598	JASPAR
OREG0510947	Homo sapiens	TRANSCRIPTION FACTOR BINDING SITE	chr15:99939529-99939539	In duplicated fragment of chromosome 15 inserting on chromosome X	N/A	CEBPB	N/A	N/A	N/A	N/A	24194598	JASPAR
OREG1713498	Homo sapiens	TRANSCRIPTION FACTOR BINDING SITE	chr15:99942234-99942594	In duplicated fragment of chromosome 15 inserting on chromosome X	LRRC28	HNF4A	ENSG00000168904	ENSEMBL	ENST00000316673	ENSEMBL	18971253	PAZAR
OREG1738035	Homo sapiens	TRANSCRIPTION FACTOR BINDING SITE	chr15:99942282-99942482	In duplicated fragment of chromosome 15 inserting on chromosome X	LRRC28	HNF4A	ENSG00000168904	ENSEMBL	ENST00000316673	ENSEMBL	18971253	PAZAR
OREG0287038	Homo sapiens	TRANSCRIPTION FACTOR BINDING SITE	chr15:99942368-99942382	In duplicated fragment of chromosome 15 inserting on chromosome X	N/A	HNF4A	N/A	N/A	N/A	N/A	24194598	JASPAR
OREG0691955	Homo sapiens	TRANSCRIPTION FACTOR BINDING SITE	chr15:99942369-99942383	In duplicated fragment of chromosome 15 inserting on chromosome X	N/A	HNF4G	N/A	N/A	N/A	N/A	24194598	JASPAR
OREG0691956	Homo sapiens	TRANSCRIPTION FACTOR BINDING SITE	chr15:99942418-99942432	In duplicated fragment of chromosome 15 inserting on chromosome X	N/A	HNF4G	N/A	N/A	N/A	N/A	24194598	JASPAR
OREG1738036	Homo sapiens	TRANSCRIPTION FACTOR BINDING SITE	chr15:99942493-99942602	In duplicated fragment of chromosome 15 inserting on chromosome X	LRRC28	HNF4A	ENSG00000168904	ENSEMBL	ENST00000316673	ENSEMBL	18971253	PAZAR
OREG0677314	Homo sapiens	TRANSCRIPTION FACTOR BINDING SITE	chr15:99942779-99942789	In duplicated fragment of chromosome 15 inserting on chromosome X	N/A	FOXH1	N/A	N/A	N/A	N/A	24194598	JASPAR
OREG1393867	Homo sapiens	TRANSCRIPTION FACTOR BINDING SITE	chr15:99949205-99949620	In duplicated fragment of chromosome 15 inserting on chromosome X	LRRC28	CTCF	ENSG00000168904	ENSEMBL	ENST00000264010	ENSEMBL	18971253	PAZAR
OREG1346177	Homo sapiens	TRANSCRIPTION FACTOR BINDING SITE	chr15:99949300-99949486	In duplicated fragment of chromosome 15 inserting on chromosome X	LRRC28	CTCF	ENSG00000168904	ENSEMBL	ENST00000264010	ENSEMBL	18971253	PAZAR
OREG0531351	Homo sapiens	TRANSCRIPTION FACTOR BINDING SITE	chr15:99953309-99953319	In duplicated fragment of chromosome 15 inserting on chromosome X	N/A	CEBPB	N/A	N/A	N/A	N/A	24194598	JASPAR
OREG1175121	Homo sapiens	TRANSCRIPTION FACTOR BINDING SITE	chr15:99954957-99955577	In duplicated fragment of chromosome 15 inserting on chromosome X	LRRC28	TFAP2C	ENSG00000168904	ENSEMBL	ENST00000544508	ENSEMBL	18971253	PAZAR
OREG1083976	Homo sapiens	TRANSCRIPTION FACTOR BINDING SITE	chr15:99955208-99955222	In duplicated fragment of chromosome 15 inserting on chromosome X	N/A	TFAP2C	N/A	N/A	N/A	N/A	24194598	JASPAR
OREG1083977	Homo sapiens	TRANSCRIPTION FACTOR BINDING SITE	chr15:99955235-99955249	In duplicated fragment of chromosome 15 inserting on chromosome X	N/A	TFAP2C	N/A	N/A	N/A	N/A	24194598	JASPAR
