# Supplementary material for: A complex structural variant near SOX3 causes X-linked split-hand/foot malformation
Source: HGG Adv. 2023 Apr 25;4(3):100200. doi: 10.1016/j.xhgg.2023.100200 (PMC10196709; doi:10.1016/j.xhgg.2023.100200)
Supplement: Table S3. Overview of candidate cis-Regulatory Elements in human embryonic limb tissues in the chromosome 15 gain [file mmc4.xlsx]

## Sheet: cCREs embyronic limb
This table contains all matching candidate cis-Regulatory Elements (cCREs) in human embryonic limb tissues in the duplicated region on chromosome 15 with Z-scores of DNase for the available embryonic limb tissues. Coordinates are converted to GRCh38/hg38, chr15:99255115-99420157.
Modified from SCREEN: Search Candidate cis-Regulatory Elements by ENCODE, Registry of cCREs V3. https://screen.wenglab.org/
Accession	chr	start	length	DNase Z in limb tissue embryo 53 days and embryo 56 days	DNase Z in limb tissue embryo 58 days and embryo 59 days	DNase Z in right forelimb tissue male embryo 81 days	DNase Z in left hindlimb tissue male embryo 81 days	DNase Z in right hindlimb tissue male embryo 81 days	DNase Z in forelimb muscle tissue female embryo 108 days	DNase Z in hindlimb muscle tissue male embryo 120 days
EH38E1792446	chr15	99273072	190	1.83	2.14	Not exceeding cutoff*	Not exceeding cutoff*	Not exceeding cutoff*	2.06	1.77
EH38E3158289	chr15	99286492	240	2.85	2.34	Not exceeding cutoff*	Not exceeding cutoff*	Not exceeding cutoff*	2.82	2.44
EH38E3158297	chr15	99306084	343	2.32	1.64	Not exceeding cutoff*	1.89	1.82	Not exceeding cutoff*	1.67
EH38E3158305	chr15	99321579	198	Not exceeding cutoff*	Not exceeding cutoff*	Not exceeding cutoff*	Not exceeding cutoff*	Not exceeding cutoff*	1.83	Not exceeding cutoff*
EH38E1792484	chr15	99324358	254	Not exceeding cutoff*	1.71	Not exceeding cutoff*	Not exceeding cutoff*	Not exceeding cutoff*	1.68	Not exceeding cutoff*
EH38E1792512	chr15	99365289	343	1.69	1.68	Not exceeding cutoff*	Not exceeding cutoff*	Not exceeding cutoff*	Not exceeding cutoff*	Not exceeding cutoff*
EH38E3158344	chr15	99386497	241	Not exceeding cutoff*	Not exceeding cutoff*	Not exceeding cutoff*	Not exceeding cutoff*	Not exceeding cutoff*	1.89	Not exceeding cutoff*
EH38E1792533	chr15	99402227	288	2.42	2.07	1.7	1.75	1.65	2.1	2.12
EH38E3158367	chr15	99408297	331	1.95	1.74	Not exceeding cutoff*	Not exceeding cutoff*	1.93	Not exceeding cutoff*	1.77
EH38E3158368	chr15	99409074	346	Not exceeding cutoff*	1.81	Not exceeding cutoff*	Not exceeding cutoff*	Not exceeding cutoff*	1.76	1.7
*Not exceeding the recommended DNase Z-score cutoff of 1.64 (95th percentile)
